# Supplementary material for: Reduced IL-8 Secretion by NOD-like and Toll-like Receptors in Blood Cells from COVID-19 Patients
Source: Biomedicines. 2023 Apr 3;11(4):1078. doi: 10.3390/biomedicines11041078 (PMC10136206; doi:10.3390/biomedicines11041078)
Supplement: Supplementary file 1 [file biomedicines-11-01078-s001.zip]

Archive with 1 entries (1 files):
- biomedicines-2290164-supplementary.pdf
